# Supplementary material for: A comparative evaluation of haematological and biochemical parameters of Nemipterus randalli and Pagellus erythrinus species living in Gökova Bay, Türkiye
Source: PeerJ. 2025 Jan 20;13:e18784. doi: 10.7717/peerj.18784 (PMC11756358; doi:10.7717/peerj.18784)
Supplement: Data S1 [file peerj-13-18784-s001.zip]

Archive with 1 entries (1 files):
- Raw Data.sav
